# Supplementary material for: Comprehensive Metabolomics Profiling and Bioactivity Study of Lycium shawii (Awsaj) Extracts with Particular Emphasis on Potential Anti-Malarial Properties
Source: Metabolites. 2025 Feb 1;15(2):84. doi: 10.3390/metabo15020084 (PMC11857410; doi:10.3390/metabo15020084)
Supplement: Supplementary file 1 [file metabolites-15-00084-s001.zip]

Archive with 1 entries (1 files):
- metabolites-3288312-supplementary.pdf
